# Supplementary material for: Identification of Cross-Pathway Connections via Protein-Protein Interactions Linked to Altered States of Metabolic Enzymes in Cervical Cancer
Source: Front Med (Lausanne). 2021 Nov 1;8:736495. doi: 10.3389/fmed.2021.736495 (PMC8591138; doi:10.3389/fmed.2021.736495)
Supplement: Supplementary file 2 [file Data_Sheet_2.xlsx]

## Sheet: Sheet1
Table S12: Genes/miRNAs in Signaling-metabolic, TF-metabolic and miRNA-metabolic commonly connecting paths/links with prognostic value in cervical cancer
Gene name/Symbol	P-value	K-M survival curve	Prognosis
MCM5	9.1e-06		Favorable
E2F1	1.7e-05		Favorable
RFC4	7.4e-05		Favorable
NDUFA11	0.0001		Favorable
BUB3	0.0002		Favorable
FZR1	0.0002		Favorable
MCM3	0.0003		Favorable
RAD50	0.0006		Unfavorable
CDK1	0.001		Favorable
SPP1	0.001		Unfavorable
FN1	0.0011		Unfavorable
HSPA8	0.0012		Unfavorable
PDK1	0.0013		Unfavorable
PRDX2	0.002		Favorable
TYMS	0.0021		Favorable
NASP	0.0022		Favorable
SERPINE1	0.0022		Unfavorable
hsa-miR-223-3p	0.003		Unfavorable
MCM4	0.0032		Favorable
RBBP4	0.0032		Favorable
EZH2	0.004		Favorable
TMPO	0.0044		Favorable
TAB2	0.0048		Unfavorable
TRAF2	0.0052		Favorable
BCL2L1	0.0054		Favorable
KAT2B	0.0068		Favorable
TNF	0.0068		Unfavorable
AR	0.0069		Favorable
DNM3	0.007		Unfavorable
TNFRSF1B	0.0072		Favorable
hsa-miR-196a-5p	0.0079		Unfavorable
IKBKG	0.0082		Favorable
MIF	0.0083		Unfavorable
FLNA	0.0094		Unfavorable
PLAUR	0.0097		Unfavorable
CDKN2C	0.013		Favorable
hsa-miR-494-3p	0.0134		Unfavorable
KIF2C	0.0135		Favorable
MAP3K1	0.0171		Favorable
ID4	0.0175		Favorable
hsa-miR-193b-3p	0.0187		Unfavorable
TP53	0.0206		Favorable
hsa-miR-593-5p	0.0221		Unfavorable
BAD	0.0241		Favorable
AURKA	0.0246		Unfavorable
AKR1C2	0.0265		Favorable
ING1	0.0266		Favorable
hsa-miR-138-5p//hsa-miR-138-1-3p	0.0279		Favorable
NONO	0.0279		Favorable
AKR1B1	0.0284		Favorable
CCNB1	0.0308		Favorable
hsa-miR-15b-5p	0.0346		Favorable
TF	0.0346		Favorable
IL1R1	0.0356		Favorable
hsa-miR-16-5p	0.0405		Favorable
hsa-miR-147a	0.0407		Unfavorable
MRE11A	0.0435		Favorable
BUD31	0.044		Favorable
BAX	0.047		Favorable
LUC7L3	0.047		Favorable
COX17	0.0477		Favorable
ESR1	0.0477		Favorable
BRCA1	0.048		Favorable
